# Supplementary material for: Decrease in Socioeconomic Disparities in Self-Rated Oral Health among Brazilian Adults between 2013 and 2019: Results from the National Health Survey
Source: Int J Environ Res Public Health. 2024 Sep 10;21(9):1198. doi: 10.3390/ijerph21091198 (PMC11431346; doi:10.3390/ijerph21091198)
Supplement: Supplementary file 1 [file ijerph-21-01198-s001.zip]

Archive with 1 entries (1 files):
- ijerph-3156409-supplementary.pdf
